# Supplementary material for: Differential expression proteomics to investigate responses and resistance to Orobanche crenata in Medicago truncatula
Source: BMC Genomics. 2009 Jul 3;10:294. doi: 10.1186/1471-2164-10-294 (PMC2714000; doi:10.1186/1471-2164-10-294)
Supplement: Additional file 14 — Analysis of variance of spots differentially expressed. [file 1471-2164-10-294-S14.xls]

## Sheet: Hoja1
Analysis of variance of differantially expressed spots aross the experimentª
		Experimental conditionsb
	Spots number	LC21	EC21	LC25	EC25	LC21	LI21	LC25	LI25	EC21	EI21	EC25	EI25
Coomasie	1-9-28-37	6767.7 AB	0 C	9316.9 A	1307.7 C	8544.1 A	2410.5 C	9316.9 A	3204.3 BC	0 C	0 C	1307.7 C	1436.2 C
	2-10-27	7119.8 A	0 C	7563.3 A	1013.3 BC	7119.8 A	3104.4 B	7563.3 A	2102.4 B	0 C	0 C	1013.3 BC	1032.0 BC
	3-11-29	13255 AB	943.40 C	13863 AB	1067.8 C	18276 A	6874.4 BC	13863 AB	3208.8 B	943.4 C	643.9 C	1067.8 C	1049.5 C
	5-14	10615 B	3145.2 C	13094 A	0 D	10615 B	2100.7 B	13094 A	13093.5 A	3145.2 C	9971.6 B	0 D	0 D
	6-17	5912.7 A	3108.9 B	0 C	6674.2 A	5912.7 A	3467.3 B	0 C	0 C	3108.9 B	3372.9 B	6674.2 A	7341.4 A
	7-24	4315.2 A	1046.9 B	1074.6 B	3188.A	4315.2 A	4469.6 A	1074.6 B	5223.4 A	1046.9 B	1236.7 B	3188.A	1255.5 B
	8-25-42	8023.7 B	1124.1 D	4459.8 C	8693.1 B	8023.7 B	8837.9 B	4459.8 C	12512 A	1124.1 D	1344.1 D	8693.1 B	5574.3 C
	12-30-38	5710.8 A	6776.8 A	6438.6 A	918.53 B	5710.8 A	1530.8 B	6438.6 A	1785.1 B	6776.8 A	6875.6 A	918.53 B	895.3 B
	18-46	670.3 B	480.7 B	6367.0 A	1389.4 B	670.3 B	489.0 B	6367.0 A	5467.3 A	480.7 B	1370.2 B	1389.4 B	687.9 B
	32-43	2883.0 A	0 C	3076.7 A	0 C	2883.0 A	979.9 B	0 C	686.7 B	0 C	0 C	0 C	0 C
	34-44-51	4671.7 A	726.2 BC	5821.6 A	828.8 BC	4671.7 A	1380.3 BC	4861.4 A	249.8 C	726.2 BC	3091.3 AB	828.8 BC	8978.9 BC
	45-60	1084.0 C	1779.9 C	1000.8 C	4844.2 A	1084.0 C	3740.0 B	1000.8 C	4711.5 A	1779.9 C	2257.7 C	4844.2 A	2941.1 B
Silver	63-127	0 C	2218.5 B	0 C	0 C	0 C	0 C	0 C	0 C	2218.5 B	6302.3 A	0 C	0 C
	69-84	606.5C	1851.0 A	436.5 C	1225.7 B	606.5 C	679.7 C	436.47 C	492.4 C	1851.0 A	1555.7 A	1225.7 B	1798.5 A
	70-86	0 C	1254.0 A	0 C	768.8 B	0 C	0 C	0 C	658.0 B	1254.0 A	1423.4 A	768.83 B	1335.2 A
	71-87	0 B	1488.6 A	0 B	1639.4 A	0 B	0 B	0 B	1720.1 A	1488.6 A	2725.4 A	1639.4 A	2650.6 A
	72-91-134	1873.3 A	0 B	2762.0 A	0 B	1873.3 A	11455.1 A	2762.0 A	3944.0 A	0 B	0 B	0 B	0 B
	73-92-109-122-129	159.73 E	1029.2 C	200.9 DE	1145.2 C	740.9 CDE	2657.5 A	782.97 CD	1963.0 B	1062.1 C	2129.3 AB	1145.2 C	5117.3 BC
	74-93	0 B	1477.9 AB	0 B	2697.5 A	0 B	0 B	0 B	1282.4AB	1477.9AB	3290.7 A	2697.5 A	2253.8 A
	76-97-114-125	801.4 BC	0 E	280.1 DE	712.9 CD	659.9 CD	2341.3 A	1251.0 B	2277.3 A	0 E	187.0 DE	712.9 CD	165.0 DE
	77-103	0 B	686.9 A	0 B	810.9 A	0 B	0 B	0 B	0 B	686.9 A	1149.8 A	810.90 A	1258.5 A
	78-100	97.0 C	1256.2 A	0 C	735.3 B	97.0 C	0 C	0 C	0 C	1256.2 A	1458.2 A	735.3 B	638.4 B
	79-136	501.2 BC	948.7 A	320.3 C	343.9 C	501.2 BC	2527.6 A	320.3 C	155.9 A	948.7 A	602.2 A	343.93 C	616.23 B
	95-112	917.8 B	0 C	809.9 B	626.5 A	917.8 B	1089.1 B	809.9 B	1705.4 B	0 C	0 C	626.5 A	526.9 A
	106-121	162.9 B	1487.9 A	0 B	0 B	163.0 B	627.4 A	0 B	643.8 A	1487.9 A	1263.1 A	0 B	0 B
	115-126	861.8 B	891.2 B	968.3 B	1068.2 B	861.8 B	2358.3 A	968.3 B	523.9 B	891.2 B	941.4 B	1068.2 B	1665.2 B
	118-133	2481.0 C	2235.0 C	1413.1 A	1123.4 A	2481.0 C	1428.6 A	1413.1 A	0 B	1540.3 A	976.1 A	1123.4 A	126.90 B
a Numerical figures represent normalized volumes values of three independent replicates. Different letters correspond to values statistically significant (LSD, P<0.05)
b Experimental condition analysed: E and L indicate SA 27774 and SA 4087 genotypes, respectively; C and I indicate non-infected and infected plants, respectively; 21 and 25 correspond to days post inoculation
